# Supplementary material for: Identification of the Factor That Leads Human Mesenchymal Stem Cell Lines into Decellularized Bone
Source: Bioengineering (Basel). 2022 Sep 21;9(10):490. doi: 10.3390/bioengineering9100490 (PMC9598111; doi:10.3390/bioengineering9100490)
Supplement: Supplementary file 1 [file bioengineering-09-00490-s001.zip]

Archive with 1 entries (1 files):
- bioengineering-1862916-supplementary.pdf
